# Supplementary material for: Genetic Variation and Heritability of Sensory and Artisan Bread Traits in a Set of SRW Wheat Breeding Lines
Source: Foods. 2023 Jul 6;12(13):2617. doi: 10.3390/foods12132617 (PMC10340696; doi:10.3390/foods12132617)
Supplement: Supplementary file 1 [file foods-12-02617-s001.zip]

Archive with 1 entries (1 files):
- foods-2472069-supplementary.pdf
